# Supplementary material for: Extended Heterosubtypic Neutralization and Preclinical Model In Vivo Protection from Clade 2.3.4.4b H5 Influenza Virus Infection by Broadly Neutralizing Antibodies
Source: Vaccines (Basel). 2026 Jan 8;14(1):71. doi: 10.3390/vaccines14010071 (PMC12846329; doi:10.3390/vaccines14010071)
Supplement: Supplementary file 1 [file vaccines-14-00071-s001.zip]

Archive with 1 entries (1 files):
- vaccines-4041089-supplementary.pdf
